# Supplementary material for: CD4+ helper T cells endow cDC1 with cancer-impeding functions in the human tumor micro-environment
Source: Nat Commun. 2023 Jan 13;14:217. doi: 10.1038/s41467-022-35615-5 (PMC9839676; doi:10.1038/s41467-022-35615-5)
Supplement: Supplementary file 4 — Supplementary Data 1 [file 41467_2022_35615_MOESM4_ESM.xlsx]

## Sheet: cDC1 help signature 
Supplementary data 1.1. cDC1 help signature genes used in Fig. 1, 4-5 and Supplementary Fig.12
Lei et al. cDC1 help signature (all 269 genes)	Lei t al. cDC1 help signature revealed in Luca et al. tumor-infiltrating DC_S3 (66 genes)
ACHE	ACHE
ACTB	ANTXR2
ACTG1	APOBEC3G
ADAM19	B2M
AL357060.1	B4GALT5
ANKLE2	BCL2L14
ANTXR2	BIRC3
ANXA6	CCL19
APOBEC3G	CCL5
APOL1	CCR7
APOL2	CD200
APOL3	CD274
ARAP2	CD40
ARHGAP22	CD83
ARID5A	CFLAR
ARL8B	CXCL10
ARNTL2	CXCL11
ARRB2	CXCL9
ATF5	DNAJB6
ATG3	FAM49A
B2M	FSCN1
BASP1	GBP1
BAZ1A	GBP2
BCL2A1	GBP4
BCL2L14	GBP5
BIRC3	HAPLN3
BLVRA	ID2
BST2	IDO1
BZW1	IDO2
C3orf14	IL21R
CALHM6	IL2RA
CCL19	IL32
CCL5	IL4I1
CCR7	LAMP3
CD200	LAP3
CD274	LY75
CD40	MARCKS
CD83	MARCKSL1
CD86	MGLL
CDKN1A	NBN
CELF2	NCK2
CEP135	NDE1
CFLAR	NUB1
CLIC2	PPA1
CLPTM1	PTPN1
CNTLN	RARRES3
COA1	RASSF2
CREG1	RGS1
CTSS	RNF213
CUL1	SCML1
CXCL10	SERPING1
CXCL11	STAT5A
CXCL9	SYNPO
CYB5A	TAP1
DAPP1	TBC1D2B
DEPP1	TNFAIP2
DHX58	TRAFD1
DNAJA1	TRNT1
DNAJB6	TUBB
DNAJC15	TXN
DST	U2AF2
DTX3L	UBA6
DUSP1	UBB
DUSP22	UBD
DUSP4	WARS
DYNLT1	YWHAQ
EBI3
EEF1A1
EHD1
EIF1
ENTHD1
EPSTI1
ERGIC1
ERICH1
ETV7
FAM129A
FAM177A1
FAM241A
FAM49A
FAS
FBXO6
FGD2
FLT3
FNBP1
FSCN1
G3BP2
GADD45B
GBP1
GBP2
GBP4
GBP5
GCSAM
GPR132
GRSF1
HAPLN3
HES4
HLA-A
HLA-B
HLA-C
HLA-DOB
HLA-E
HLA-F
HMSD
ICAM1
ID2
IDO1
IER3
IFI35
IFIH1
IFNGR2
IL15
IL15RA
IL18BP
IL2RA
IL32
IL4I1
IL6R
IRF1
IRF2
IRF7
IRF8
ISG20
JUNB
KDM2B
KIF2A
LACTB
LAD1
LAMP3
LAP3
LGMN
LITAF
LMNB1
LSP1
LY75
MAFF
MALAT1
MAP3K13
MARCKS
MARCKSL1
MCL1
MGLL
MIR155HG
MSRB1
MT2A
MVP
MYL6
MYO1G
N4BP2L1
NAA25
NCCRP1
NCOA7
NDE1
NECAP2
NECTIN2
NFKB1
NFKBIA
NMI
NUB1
ODF3B
OPTN
OSBPL9
PARP12
PARP14
PARP9
PCGF5
PFN1
PIAS1
PML
PNRC1
POGLUT1
POMP
PPA1
PPP1R18
PRRG4
PSD3
PSMA2
PSMB10
PSMB8
PSMB9
PSME1
PSME2
PTK2B
PTPN1
RAB10
RAB29
RAB8B
RAB9A
RALB
RARRES3
RASSF4
RCN1
RDX
RELB
RFTN1
RGS1
RHOF
RIPK2
RNF115
RNF213
RRAGC
RSU1
SAMD9L
SAMSN1
SAT1
SECTM1
SERPINB1
SERPINB6
SERPINB9
SINHCAF
SLAMF7
SLC31A2
SLCO5A1
SMCO4
SMS
SNN
SNX11
SOCS1
SOCS3
SOD2
SPPL2A
SRGN
SRI
ST3GAL5
STAT1
STAT3
STOM
SUB1
SYNGR2
SYNPO2
TAGLN2
TAP1
TAP2
TAPBP
TBC1D4
TBCB
THEMIS2
TMSB10
TNFAIP2
TNFAIP3
TNIP1
TNIP2
TRADD
TRAF1
TRAFD1
TRIP10
TSPAN13
TSPAN15
TSPAN33
TUBA1C
TUBB
TUBB2A
TUBB4B
TVP23A
TXN
TYMP
U62317.2
UBB
UBD
UBE2E2
UBE2F
UBE2L6
VAC14
VAMP5
VOPP1
WARS
YBX3
ZFAS1
ZFP36L1
ZNFX1

## Sheet: DC & Mono (Villani et al.)
Supplementary data 1.2. Top30 signature genes of DC&monocyte (Villani et al. Science. 2017) used in Supplementary Fig.2
DC1 signature	DC2 signature	DC3 signature	DC4 signature	DC5 signature	DC6 signature	Mono1 signature	Mono2 signature	Mono3 signature	Mono4 signature
ASAP1	ADAM8	ANXA1	AIF1	ALDH2	AK128525	ACSL1	APOBEC3A	ACSL1	CCL5
AX747832	AGPAT9	AOAH	AK307192	ATF5	ALOX5AP	APLP2	ASAH1	AL137655	CD96
C1ORF54	AREG	CD14	ASAH1	AXL	BCL11A	CD14	BC013828	AQP9	CST7
CADM1	C10ORF128	CD163	C5AR1	BHLHE40	C12ORF75	CD36	BIRC3	AX747598	CTSW
CAMK2D	CACNA2D3	CD1D	CFD	CCND3	CCDC50	CLEC4E	C3AR1	CSF3R	FGFBP2
CLEC9A	CD1C	CES1	CSF1R	CD22	CLEC4C	CSF3R	CAMKK2	CXCR1	GNLY
CLNK	CD1D	CLEC10A	CTSL1	CD5	CLIC3	CTSA	CD300C	CXCR2	GPR56
CPNE3	CD1E	CSF3R	CTSS	CX3CR1	CYBASC3	CTSD	CD83	FCGR2A	GZMA
CPVL	CD2	CSTA	FCGR3A	DAB2	DERL3	FCGR2A	CX3CR1	FCGR3B	GZMH
CSRP1	CD33	F13A1	FTH1	DPYSL2	FAM129C	FCN1	CYTIP	FPR1	HOPX
CYB5R3	CLEC10A	FCER1A	FTL	FAM105A	GZMB	FPR1	EMR1	G0S2	IFITM1
ENPP1	CLEC17A	FCN1	HCK	FAM129A	IGJ	ITGAM	FBP1	IFITM2	IKZF3
FAM190A	CLEC4A	FPR1	HK3	IRF4	IL3RA	ITGB2	KLF2	ITM2B	IL2RB
HLA-DOB	CLIC2	LAT2	HLA-E	LGMN	IRF7	LRP1	LAIR2	MNDA	IL32
HLA-DPA1	CREB5	LYZ	IFITM2	LTK	ITM2C	LYZ	LILRB1	MXD1	KLRC4-KLRK1
HLA-DPB1	ENTPD1	MNDA	IFITM3	MED12L	LILRA4	NAIP	LIPA	NAMPT	KLRD1
HLA-DPB2	ETS2	MTMR11	LILRB2	MYO1E	LIME1	NCF1	PLIN2	NCF1	KLRF1
HLA-DQB	FCER1A	NAIP	LRRC25	NDRG1	MZB1	NEAT1	RASGEF1B	NEAT1	LCK
HLA-DQB1	FCGR2B	PID1	LST1	PLAC8	NRP1	NLRP3	SIGLEC10	R3HDM4	MCTP2
ID2	ITGA5	PLBD1	LYST	PPP1R14A	PLAC8	PTAFR	TSPAN14	S100A8	NKG7
IDO1	MBOAT7	RAB3D	MS4A7	S100A10	PLD4	S100A12	TTYH3	S100A9	PRF1
KIAA1598	NOD2	RETN	MTSS1	SCN9A	PTPRS	S100A8	XYLT1	SDCBP	S100A12
LOC645638	NR4A2	RNASE2	PECAM1	SEPT6'	SERPINF1	S100A9		SLC25A37	S100A8
NDRG2	PEA15	S100A12	PILRA	SIGLEC1	SMPD3	SCPEP1		SOD2	S1PR5
RGS10	PER1	S100A8	PSAP	SIGLEC6	SPCS1	SDCBP		SORL1	SPON2
SLAMF8	PID1	S100A9	S100A11	SLC20A1	SPIB	SLC11A1		SRGN	SYNE2
SNX3	PTAFR	SLC2A3	SAT1	SLC41A2	TCF4	SLC2A3		TNFRSF10C	TC2N
WDFY4	PTGS1	SMA	SERPINA1	SNRNP25	TSPAN13	TKT		TREM1	TCRBV3S1
XCR1	SLC2A3	TMEM173	TCF7L2	USF2	UGCG	TREM1		VNN2	TXK
ZNF366	SMA	VCAN	WARS	VASH1	ZFAT	VCAN		XPO6	ZAP70

## Sheet: CD14+CD163+ DC (Dutertre et al)
Supplementary data 1.3. Top30 signature genes of CD14+CD163+ DC (Dutertre et al. Immunity. 2019) used in Supplementary Fig.2
CD14+CD163+ DC3 signature
RN7SL414P
RNY1P11
CYP27A1
FOLR2
MIR7845
CHST15
OR6R2P
RN7SL113P
FCGR3A
LGALS9B
SIGLEC16
RN7SL138P
RPS26P31
PLCG1
C16orf86
POLR3G
CGREF1
GRID1
CDC42EP2
DOK3
NNAT
CACNB1
C1QA
ZNF629
GIMAP8
IKBKE
ALS2CR12
SYNPO2
MFHAS1
NEXMIF

## Sheet: in vitro moDC (Balan et al.)
Supplementary data 1.4. Signature of in vitro generated moDC (Balan et al. JI. 2014) used in Supplementary Fig.2
Signature genes of in vitro generated moDC
MRC1
ITGAM
FCER2
FCGR3A
IL10
MAF
LILRB2
FCGR2A
TLR4
ITGAX
CSF1R
SIRPA
TLR2
ATP6V1B2
MAFB
LY96
SIGLEC10
CARM1
NCAPH2
CST3
VDR
CD1C

## Sheet: IL-32 melanoma_DC 
Supplementary data 1.5. Mature DC signature in the IL-32hi TME (Jin et al. J.Transl.Med.2020; Grubar et al. JCI. 2020) used in Supplementary Fig.11
IL-32hi menaloma_DC (54 genes)
ATF3
BIRC3
CCL4
CCL5
CCL8
CCR7
CD200
CD38
CD44
CD80
CD83
CD86
CXCL10
CXCL8
CYP27B1
DUSP5
EBI3
GADD45A
GADD45B
GBP1
GBP4
HES4
IDO1
IFI27
IFI44L
IFIH1
IFIT1
IFIT3
IFITM1
IL15
IL6
IL7R
IRF7
ISG15
ISG20
LAMP3
MT1E
MT1G
MT1H
MT1M
MT2A
MX1
NFKBIA
OASL
PRIK2
RGS1
SAT1
SOD2
TNFAIP6
TNFRSF9
TNFSF10
TRAF1
TUBB2A
USP18

## Sheet: mregDC (Maier et al.)
Supplementary data 1.6. mregDC signature (Maier et al. Nature.2020) used in Supplementary Fig.11
mregDC (28 genes)
MARCKSL1
TRAF1
RELB
CCL22
BIRC2
ENOS
LAMP3
MARCKS
FSCN1
CD274
CD200
AS
SOCS2
CCL17
IL4I1
CCL19
BIRC3
CCR7
IDO1
NAAA
C1orf54
IRF8
IRF4
SIRPA
CD1C
CD1E
FCGR2B
CLEC10A

## Sheet:  Tumor-infiltrating_DC3 
Supplementary data 1.7. Signature genes of tumor-infiltrating_DC3 (Gerhard et al. JEM. 2020) used in Fig.4-5
Tumor-infiltrating_DC3 (47 genes)
ATOX1
BIRC3
BVOPP1
CCL19
CCR7
CD40
CD83
CDKN1A
CFLAR
CLIC2
CSF2RA
DAPP1
EEF1A1
EIF1
ERICH1
FNBP1
FSCN1
GPR157
GPX4
GRSF1
GSTP1
ID2
KIF2A
LAD1
LAMP3
LSP1
LY75
MARCKS
MARCKSL1
MGLL
MYL6
NFKB1
NUB1
POGLUT1
PTPN1
RAB8B
RAB9A
RASSF4
SYNGR2
TMEM176A
TMSB10
TNFAIP2
TRAF1
TUBB
TXN
VOPP1
ZFAS1

## Sheet: Tumor-infiltrating DC states
Supplementary data 1.8. Signature genes of tumor-infiltrating DC states (Luca et al. Cell. 2021) used in Fig.4-5 and Supplementary Fig.12
Tumor-infiltrating_DC_S3 (222 genes)	Tumor-infiltrating_DC_S1 (217 genes)	Tumor-infiltrating_DC_S6 (195 genes)	Tumor-infiltrating_DC_S7 (175 genes)	Tumor-infiltrating_DC_S8 (194 genes)	Tumor-infiltrating_DC_S4 (188 genes)	Tumor-infiltrating_DC_S5 (219genes)
ACHE	CLEC9A	CNN2	NAMPT	TBC1D7	UBTD1	CD9
ACTR1A	XCR1	SLC38A1	DPYD	RNF13	AKAP6	CD93
AFAP1L2	WDFY4	SERF2	TFDP1	DYNLT1	FABP3	CLEC14A
ANKRD22	SPIB	PRMT2	RHOB	TRAPPC13	MAP3K7CL	RBM18
ANKRD27	SIT1	SUCNR1	LAMP1	TRIM14	PPP1R27	PARP2
ANTXR2	CADM1	TUFM	RAB1A	PCOLCE	TYW1	SLC4A2
APBB3	IRF8	PHTF2	ADK	RDX	AGL	AP1M1
APOBEC3G	MAP4K1	ARL14EP	TYMP	MTR	SREBF2	CAV1
ARL6IP5	GYPC	NAA15	SLC11A2	ALOX5AP	MEN1	CLDN5
ASH1L	DBN1	MAP1S	LY96	CCL3L3	C19orf60	DLC1
ATG10	DNASE1L3	MALT1	PTAFR	FKBP15	C9orf3	AQP1
B2M	SLAMF7	IL1R1	DNAJB9	CRYAB	SPTB	GNG11
B4GALT5	PPP1R14B	CD1A	HNRNPH3	CCL3	BRCA2	IGFBP4
BATF	LGALS2	CD207	KDM6B	TNRC18	TSR1	FABP4
BCL2L14	CLNK	CD1E	DCP1A	SPTY2D1	CSNK1E	NOS3
BIRC3	RPL21	CD1C	ZNF142	ARL5B	P2RX1	DNMBP
BLOC1S6	FNBP1	CD1B	ROBO4	OASL	SLC25A4	COL8A2
BTN2A2	RPS21	ENTPD1	CXCL2	SMAD2	LRP8	TSPAN2
BTN3A1	IKZF3	IL22RA2	CXCL8	CASC4	RHOD	S1PR1
CCDC117	FUCA1	S100B	NRG1	DNAJC13	VGLL4	CAV2
CCL19	RPL19	FCER1A	MMP1	PDPN	SUPT16H	CLEC1A
CCL4L2	VAC14	GSN	CSF3	MSC	CNKSR1	RAMP2
CCL5	CYB5R3	TMEM14C	TFPI2	RUNX2	SLC9B2	ADIRF
CCNG2	BTLA	FCGBP	NFKBIA	MMP13	ERAL1	PPIC
CCR7	RPS11	PARM1	CXCL3	TNFAIP6	TBCCD1	PFN2
CD200	RPL27A	CD74	IER3	LUM	ZNF28	NPIPB15
CD274	RPL18A	IL2RG	IL1B	UNC119B	MUL1	PTPRS
CD2BP2	RPLP1	SMCO4	DCUN1D5	INHBA	PDXDC1	CLU
CD3D	CSF2RB	TLR10	RNFT1	COL1A1	KIAA1683	ALDH1A2
CD3G	RPS28	KCNMB1	IL1A	C3	MTL5	CRELD1
CD40	REPIN1	ATPAF2	NFKBIZ	CCL20	TNFRSF13C	SORBS1
CD7	ISG20	SPINT1	B3GNT5	NCOA4	THAP8	HIST3H2BB
CD80	RPS8	CCR6	HYPK	MAP3K12	MED8	FZD6
CD83	PLCD1	CFAP73	TPRA1	RNASE2	PPAT	NTNG2
CD84	MZT2A	SLC8A1	SHMT2	COL7A1	KDM8	RAD54L
CD8B	RPL4	GNAI1	TNFAIP3	SOD2	TOM1L2	SERPINE1
CD96	SERPINF2	CCL22	THAP2	LPAR6	MVP	OPRL1
CFLAR	RAB30	ZNF385A	MYH9	IBSP	PYROXD1	RBFOX2
CHMP6	SEP6	SCN9A	FNDC3A	PC	MEF2C	KLF2
CLCN5	CCND1	ADCY7	SH3PXD2B	IL23A	SNX25	TGFBR1
COQ10B	COX7C	ARPC4	MCEE	CEP170B	GBA2	SHC1
CTSW	FLT3	MKNK1	NPNT	PCED1A	RASA1	DUS2
CTTNBP2	RPS5	SPI1	HSPA1A	FAM81A	IFRD2	ZNF649
CUL2	ITK	FLT1	SELK	ASXL2	RAD51	FBXO25
CXCL10	TMSB4X	HPGDS	ZNF641	LTC4S	TNFRSF13B	IL6ST
CXCL11	CBX6	PKIB	PSMD5	BNIP3L	FSIP1	SEMA4C
CXCL9	ASB2	GTF2IRD1	PLLP	CCDC163P	BCL7B	SPARCL1
CXCR6	SP140	GAB3	SARM1	HAMP	AZIN2	NFIB
DDX24	PPM1J	SLC18A2	FAM114A2	ZMYM5	SYNE4	MT1M
DERL1	SLC2A1	CD276	CSF2	HIC2	SIAE	LAMB1
DNAJB6	RAB7B	GDI2	KIAA0319L	WNT5A	SIL1	ARHGAP29
DPH3	SERPINF1	ENG	PSMC6	FAXDC2	RSU1	PXMP2
DRAM1	TSPAN13	DNAJC5B	AKAP8L	SMARCAD1	SLCO4A1	COL15A1
ELP2	CXCR4	ALDOC	HRSP12	NPC1	MKL1	SPRY1
EML4	RPS23	MAFF	ING1	CAMSAP2	HSBP1L1	NNMT
ENPP2	RPS29	UBE2V2	GOLGA6L4	SLC9A1	KIF5B	TERF2
EPRS	CXCR3	AKR7A2	CARD9	PTGIS	TFAP4	NPAT
ETV3L	RPS27	ESYT1	IGIP	HUS1B	BET1L	ECSCR
EVC2	SELL	PAFAH1B3	GUCY2D	CTRC	KIAA1551	PPP1R12B
EXOC8	UCP2	AQP3	ZNF26	ADCK4	PRKCI	MIPEP
EXOSC8	RPL13A	ANAPC15	UCHL5	PLCXD1	CD109	CRIP2
EXT1	ACTG1	RAB33A	MAPK6	FCHSD2	TAF1D	LAMA5
FAM26F	RPL23A	SCRN1	NTPCR	C4orf32	UBFD1	SPARC
FAM49A	G3BP2	CST3	LNP1	LTN1	PPIL1	UHRF1BP1
FANCL	RPS16	SPN	GPR42	XCL2	MAST4	C1QTNF1
FCGR1B	RPL31	MMP12	CCDC13	MYO19	ANO8	PTRF
FGFBP2	RPL37	SF3B4	ZNF232	BHLHE41	LONRF1	TNS2
FOXP3	RPL30	CLEC4F	SSU72	COL8A1	PKIG	NBL1
FSCN1	RPL35A	HPS5	FASTKD2	KAT5	STX10	CALD1
GBP1	RPL36	CRELD2	ESD	GSTM3	PYGO2	PLAC9
GBP2	RPL28	MRPS14	NOTCH2	ZBED6CL	TNFRSF17	NR2F2
GBP4	RPS15A	NDRG2	APOBEC3H	B3GALT5	SERINC2	UXS1
GBP5	RPS14	CMTM7	CPA3	INPP4A	ACTR3B	SRF
GBP7	RPL23	CKLF	TEX12	SERPINB5	NSMCE1	CDKL5
GCC1	TAGLN2	CDH20	ZFPL1	DNAJC18	SRP68	SNCG
GK	RPS20	IL18	ODF3B	HEY1	CDK5RAP1	FBXO31
GM2A	TAP2	TACSTD2	TNF	COL10A1	NLRP12	SLITRK6
GNG2	RPL7A	PPM1N	UHRF1	C20orf194	DDX31	CCDC3
GNL1	RPS6	MYL9	CENPA	TNNC1	FADD	ARHGDIG
GNLY	RPL6	SYNGR2	RAB20	SAMSN1	GBE1	CARD10
GPR137B	RPS12	CD59	RPAIN	EPHB6	ZNF740	TM4SF1
GPR35	RPS15	CLDN1	LSM6	FERMT2	STK35	SEMA3G
GRINA	RPL37A	GLIPR1	SPCS3	CD160	NAA50	TMEM150C
GZMA	SEP9	NRN1	RHOBTB2	PARP14	GGCX	PRKCDBP
GZMB	RPS2	CLEC4A	DCHS1	NLGN2	DIAPH2	TACC2
GZMH	ADORA2A	LAMTOR1	SLC30A9	SCCPDH	ZNF567	NDUFA4L2
HAPLN3	RPL18	CA2	EGR4	F13A1	MESDC2	BTNL9
HELZ2	RPSA	ERCC1	ZBTB1	PDGFRL	RAB14	CDH5
HSD3B7	RPS18	UCHL3	BCAS2	DNAI2	PUM2	VWA1
HTRA4	SEMA7A	IGSF6	PLEKHA1	SGCA	PLIN3	EGFL8
IBA57	RPLP2	ATP8B4	ATP8B2	LGR4	KDM5A	HSPG2
ID2	RPS3A	ACTB	CPEB2	TTF1	CDK5R1	ADAMTS2
IDO1	EIF4B	MYL12A	RB1	INAFM1	GATC	DPYSL3
IDO2	RPL22	MSI2	RWDD3	HIPK3	RNF20	CNRIP1
IFI27L1	SLC25A6	TPI1	CPNE7	CACNB3	FTSJ3	PODXL
IFNL1	FUT7	MS4A6A	BNIPL	CREBBP	ZCCHC10	KAT2A
IKZF1	IDH3A	OBFC1	ACSL3	PJA2	CDC23	MATN2
IL21R	RPL8	TRPC6	CPPED1	ATP10D	SLC33A1	OSMR
IL2RA	RPL7	NAALADL1	PCNP	FAM172A	SLC16A4	PKDCC
IL32	RHOF	SCP2	HPDL	MINK1	TRMT1L	EMP1
IL4I1	RPL38	PFN1	COG1	LAMTOR4	SDCCAG3	SMURF2
INF2	RPL10	GPAT3	PATL1	PTGR1	FUBP3	ARMC9
INO80E	RPS7	UBE2E2	GNL3	SEMA6B	BCAR1	MLF1
JAK1	CPNE3	CCND3	BRCA1	BSPRY	ISCA1	GJA4
KCNMA1	RPL32	PPHLN1	CLDN18	FAM101B	MNAT1	MFHAS1
KDM5B	EEF1A1	CLTB	STRAP	TOE1	TTC12	MGP
KLRC1	RPL3	PRR13	TMPRSS4	AC005480.1	TNNI2	DEF8
KLRD1	DYSF	FNDC4	F8A1	GAL3ST4	FUNDC1	MYH10
LAD1	RPS13	PCYT1A	EEFSEC	PHACTR1	NSDHL	C17orf58
LAG3	TIMM17B	ATP2B4	CDS2	DIP2C	OGG1	BICC1
LAMP3	TRAF4	LARP7	PHOSPHO2	TBC1D2	SRC	FAM212B
LAP3	TSTD1	MMS22L	GTF2IRD2B	DOCK8	IFNAR1	ADGRL1
LAT	BTG2	PDIA3	DNM1L	NUF2	WFS1	CD36
LAYN	SNX3	LSR	ORC3	CLOCK	CENPU	SPTBN1
LCK	PRDX2	DCTPP1	INTS8	KNTC1	CHML	CLCN1
LCMT1	MAP2K6	CD200R1	PLAU	ELMO1	CDC14A	APBB2
LCP1	EGLN3	APOBR	SLC8B1	CCDC151	OSR1	HCN3
LMO7DN	RAB11FIP1	DYNLRB1	CADPS	HYLS1	THAP5	CCNY
LRRK1	CD226	LSM3	PPP4R1	TBL2	ITGA4	TMEM234
LY75	SLC25A33	TCEAL4	UBAC2	FGF7	KCNA7	PRDM11
LYST	EIF3F	TRPM4	FAM71A	ZNF514	CD79A	AP5M1
MAPK11	NR3C1	BEX4	SIRPG	DHODH	C5orf63	ATXN7
MARCKS	CLIC3	COPG1	SPTBN5	RSPRY1	TDG	MRE11A
MARCKSL1	UBE2J1	OSTC	TRIQK	TLR1	NAA30	GPX8
MGLL	ELOVL5	TMEM9B	CYB5D1	LILRA6	DUS1L	TRMT10B
MKL2	TCEA3	ARHGEF35	DCAF13	EPHB1	CORO2A	RAI14
MMP25	ASAP1	APOL4	CLTC	EML1	GALNT3	KIAA0408
MREG	AP3D1	UFC1	CNOT2	POR	PPM1D	STOX2
MTHFD2	ACAP1	PSMA1	MRPS5	NUP153	LCORL	PPFIBP1
MTRNR2L10	JCHAIN	RAP1GDS1	MELK	STAM2	POMC	PPP2R5D
MUTYH	RPL39	VPS29	OMA1	LRRC75B	ADCY6	ZNF44
NABP1	SQSTM1	TGDS	TRIM62	APLP1	TACO1	NFIA
NBN	SOX4	PPP1R16A	ZBTB8A	EIF1AX	ACAD8	FARP1
NCK2	RASSF5	BBX	TPCN2	PMEPA1	RBM26	ULK3
NDE1	RPLP0	RNF125	NFU1	OPA1	TRIM69	NDNF
NELL2	FKBP1B	AKR1A1	SETD3	ZDHHC2	CHD8	THY1
NKG7	ENSA	ECHDC1	ITPKC	CEP192	COA3	UBQLN2
NOSIP	SYAP1	IDH1	NSMCE4A	MTF2	SMIM4	CES2
NPRL2	COL16A1	RASAL1	C9orf16	ZNF701	CXADR	SOS1
NR1H3	RPL9	CDH1	DENND2D	TBCE	RTN2	MYBL1
NRP2	PMM1	RPE	TCEAL8	NEK7	ECH1	FAM43A
NUB1	ERF	TFPT	SIPA1L3	LRRC57	ACAT2	CYGB
NUP88	PLBD2	TRIM21	LRRFIP2	PDPR	CEP162	LRRC37A
PAPD4	DUSP4	SELM	CCRL2	RBM15	DPH2	ZNF33A
PBXIP1	CST7	EPB41L2	ANGPTL5	ECHDC2	CRACR2A	USP33
PCMT1	PTPN7	UTS2	WNT10B	ZNF37A	UBE2E3	DPF1
PCSK7	IFT20	SH2D4A	URGCP	ZNF616	LTBP3	SYNPO2
PDCD1LG2	NET1	GCSH	CCDC58	MAP3K8	NMD3	LRRC4C
PHF21A	CLIC2	PTGER3	SERPINB2	C19orf47	INA	TTC39C
PHF7	NAP1L1	EMG1	KLHL35	ZNF445	GTF2A2	SPG11
PHIP	LDLRAD4	SMPDL3B	SLC7A8	NCR3LG1	SLC37A1	EML3
PLEKHA8	EEF1B2	MEA1	CISD3	PHYKPL	COPA	RYBP
PLEKHG4	RPS4X	ERC2	GSTA1	PPRC1	CXCL12	SLC22A5
PLXND1	CCDC126	LST1	NCEH1	MT1H	ZNRF3	PASK
PMS2	KIF16B	BRK1	NUMBL	CD300LF	SLC25A13	PLXNA2
POLD1	PPP1R16B	ARHGDIB	DRG2	LSM14A	CENPQ	ZNF518A
PPA1	DGAT2	CACNA1G	ARL17A	IGFBP3	SARNP	ULK2
PPP2CA	RPS27A	TESPA1	KLHL7	SLC25A46	WDR27	NOTCH3
PRF1	RPS25	YWHAH	SLC25A38	BDH1	WDFY3	PGM5
PRKCQ	RPL35	PLEK2	CCR2	PDE12	USE1	IRF2BP2
PTPN1	BCAR3	ANAPC7	DHX57	TNFSF13B	LMBRD2	USP31
PTPRC	HMGA1	PAK1	MS4A8	ZDHHC6	ZNF43	FOXO3
QPCT	EIF3L	PRRX2	PEAK1	POC1B	MT1G	PKN1
RAB33B	C1orf54	TSKU	SAAL1	TMEM254	GNMT	CHST1
RAB5B	CD48	SUSD3	KRBA1	EMC1	AOC2	TMEM245
RAF1	RPS3	ST7	NARS2	NDUFS1	FCRL5	ITPR2
RAP2C	VMO1	KMT2E	ZNF197	ZNF468	ZNF654	HSD17B13
RARRES3	IL10RA	C11orf31	STAM	DLG4	FAM83G	SEMA4D
RASSF2	CD69	CDC42	IGFL2	GDI1	APBB1	AC016549.1
RGS1	YWHAZ	VASP	ARL8B	TSR2	SLC38A10	SRSF6
RGS12	RPL13	RBM7	DNAH1	RAC2	DDIT3	PABPN1
RNF213	PTRHD1	PEA15	CYB5A	SLC36A4	KRBOX4	PNKP
ROBO1	SPINT2	ZBTB48	ZNF599	PLXNA4	ITSN1	FXYD6
RSAD2	FAU	ACTR3	MRPS11	AFF1	TSPYL4	ANAPC4
SCML1	SDHA	RNF2	WBP11	DMBT1	PPIG	TBKBP1
SCML4	ARID1A	TMSB10		KANK2	CTU1	ZC3H4
SERPING1	SFT2D2	ANXA11		PPP2CB	UTP6	WDR92
SETMAR	FBXO27	GCA		MRC2	DZANK1	ECSIT
SIAH2	BIK	TUBA1B		ASTE1	PTDSS2	ANKRD13C
SKAP1	RPL14	PTMS		LPL	MCM6	C7
SLC39A1	RPL11	FHL2		MT1X	RPN2	HCFC1
SMG7	CAMK2G	LRRC2		CCDC14	RBM19	ARL8A
SPOCK2	RPL29	PON2		HECA	DUS4L	ARL2BP
ST3GAL1	BTF3	TNFAIP8L2		AASDHPPT	EEF2KMT	ARHGAP12
STAT5A	BAZ1A	TMEM156		TRAF3IP3	LYRM2	MYLK
STK16	GNAS	ATP6V0E1		TOPORS	HABP4	DNAH17
SURF1	FERMT3	PRCP		ZNF529	WRN	EHBP1
SYNE2	RAMP1	KALRN		TMEM91	BCORL1	RDH5
SYNPO	RPL27	IFNGR1		SLC22A1		H6PD
TAP1	PPP6R1	HIP1		C3orf52		NUDT7
TBC1D2B	RPL12	PLD4		ARRDC4		CPNE1
TFAP2A	CYP2S1	MAP2K1		TMED4		DDHD2
TFRC	PSME1	ARPC5		EAF1		PRKRA
THAP3	CDH2	ZNF569		PTPN4		KIAA1211L
TMEM150B	RPL26	GAPT				NOV
TMEM176A	RPS17					FAM118A
TMEM176B	CLASP2					RHPN2
TMEM57	NXF1					ARHGEF5
TNFAIP2	CD5					P2RY14
TNFRSF18	TRAF5					TCF19
TRAFD1	PIM2					DLEC1
TRIT1	SLA2					CD300LG
TRNT1	GPR171					TSPYL5
TUBB	ECE1					COX7A1
TXN	TRIM26					ACTR5
U2AF2	GTPBP1					UVSSA
UBA6	KLF12					RASAL2
UBB	CERS5					EFCAB2
UBD	REV3L					RYK
USP20	DAAM1					PRKAB2
VPS16	PLPP1					PLAGL2
WARS	GNAO1					KIF17
XAF1	ARF6					SLC44A3
YWHAQ	KIAA0907					EGFL7
ZAP70	CKS2					ZSWIM3
ZBTB10	SP3					MGAT1
ZCCHC3	MOAP1					RASA3
ZKSCAN1	BPTF					RBMXL1
ZNF34						LRP5
ZNF527
ZNF552
ZNF683
