# Supplementary material for: CD4+ helper T cells endow cDC1 with cancer-impeding functions in the human tumor micro-environment
Source: Nat Commun. 2023 Jan 13;14:217. doi: 10.1038/s41467-022-35615-5 (PMC9839676; doi:10.1038/s41467-022-35615-5)
Supplement: Supplementary file 5 — Supplementary Data 2 [file 41467_2022_35615_MOESM5_ESM.xlsx]

## Sheet: T-cell signature (Fig5)
Supplementary data2.1. List of T-cell gene signatures (Chaoentong & Trajanoski et al. Cell Reps. 2017) for TCGA datasets analysis used in Fig.5
Activated CD8 T cell	Effector memory CD8 T cell	Type 1 T helper cell	Type 2 T helper cell
ADRM1	ACAP1	ADAM8	ASB2
AHSA1	APOL3	AHCYL2	BIRC5
C1GALT1C1	ARHGAP10	ALCAM	CDC25C
CCT6B	ATP10D	B3GALNT1	CDC7
CD37	C3AR1	BBS12	CENPF
CD3D	CCR5	BST1	CSRP2
CD3E	CD160	CALD1	CXCR6
CD3G	CD55	CD151	DAPK1
CD69	CFLAR	CD47	DHFR
CD8A	CMKLR1	CD48	DLC1
CETN3	DAPP1	CD52	DNAJC12
CSE1L	FCRL6	CD53	DUSP6
GEMIN6	FLT3LG	CD59	EVI5
GNLY	GZMM	CD6	GATA3
GPT2	HAPLN3	CD68	GNAI1
GZMA	HLA-DMB	CD7	GSTA4
GZMH	HLA-DPA1	CD70	HELLS
GZMK	HLA-DPB1	CD96	IL26
IL2RB	IFI16	CD97	LAIR2
LCK	LIME1	CFHR3	LAMP3
MPZL1	LTK	CHRM3	NRP2
NKG7	NFKBIA	CLEC7A	OSBPL1A
PIK3IP1	SETD7	COL23A1	PDE4B
PTRH2	SIK1	COL4A4	PHLDA1
TIMM13	TRIB2	COL5A3	PLA2G4A
ZAP70		DAB1	RAB27B
		DLEU7	RBMS3
		DOC2B	RNF125
		DUSP14	TMPRSS3
		EMP1
		ENC1
		F12
		FAM134B
		FBXO30
		FCGR2C
		FURIN
		GAB3
		GATM
		GFPT2
		GPR25
		GREM2
		HAVCR1
		HSD11B1
		HTR2B
		HUNK
		ICAM3
		IGF2
		IL12A
		IRF1
		ITGB4
		LTC4S
		MAN1B1
		MDH1
		METRNL
		MMD
		MOCOS
		P2RX5
		RCSD1
		RGS16
		RYR1
		SAV1
		SELE
		SELP
		SH3KBP1
		SIGLEC10
		SIT1
		SKAP1
		SLC35B3
		STAC
		TBX21
		THUMPD2
		TIGIT
		TLR8
		TNFRSF1A
		TRAF1
		TRAF3IP2
		ZEB2

## Sheet: T-cell signature(Extended Fig)
Supplementary data 2.2. List of T-cell gene signatures (Luca et al. Cell 2021) for TCGA datasets analysis used in Supplementary Fig.10
CD8+ T_S3 (CE9)	CD4+ T_S1 (CE9)
ACP5	ACP5
ACTB	ACTB
ACTL6A	ADGRG1
ACTR3	ADRM1
ADRM1	ANKRD10
AFAP1L2	ANXA11
ALOX5AP	APOBEC3C
ANXA5	ARF4
AP1AR	ARHGDIB
APOBEC3C	ARL6IP5
APOBEC3F	ARPP19
APOBEC3G	ATOX1
APOBEC3H	B2M
ARPC2	BATF
ARPC3	BSG
ATP5E	BST2
ATP5G3	BTG3
ATP5J	C3AR1
B2M	CACYBP
BATF	CALM3
BHLHE40	CARD16
BLOC1S1	CASP1
BRCA2	CCDC12
BST2	CCM2
C3orf14	CCND2
CAPZB	CD2
CARD16	CD27
CCL3L3	CD3D
CCL4	CD7
CCL4L2	CD74
CCR1	CD79B
CD274	CD96
CD2BP2	CDC37
CD63	CFLAR
CD7	CHMP2A
CD74	CISD2
CD82	CLIC1
CD9	CLTB
CDK1	COMMD3
CDK2AP2	CORO1B
CDK6	COX17
CDKN2A	COX5A
CDYL2	CRADD
CFAP20	CREB3L2
CFL1	CTLA4
CHID1	CTSA
CHST11	CTSC
CHST12	CXCR6
CKLF	DERL1
CLEC2B	DNPH1
CLIC1	DOK2
CNPPD1	DUSP10
COMMD7	DUSP16
CORO1A	DUSP4
COTL1	DYNC1I2
COX5A	DYNLRB1
COX6A1	EFHD2
CSF1	ENO1
CSNK2B	ENTPD1
CTNNA1	EPSTI1
CTSC	FAM46C
CTSD	FAM49B
CXCL10	FAS
CXCL11	FBXW11
CXCL13	FKBP1A
CXCL9	GALM
CXCR6	GAPDH
DERL2	GATA3
DNAJC15	GBP2
DNAJC9	GBP5
DNM2	GCNT1
DRAP1	GEM
DUSP4	GFI1
DYNLL1	GLRX
EBP	GNA15
ENO1	GRINA
ENTPD1	GTF2B
EPSTI1	HAVCR2
FABP5	HERPUD1
FAM3C	HPGD
FASLG	HS3ST3B1
FDFT1	HSD17B10
FKBP1A	HSPA1A
GAPDH	HTATIP2
GBP2	IFI27L2
GBP5	IFI44
GCA	IFI6
GNL2	IL12RB1
GPR25	IL1R2
GZMA	IL21R
GZMB	IL2RA
GZMH	IL2RB
HNRNPDL	IL2RG
HSBP1	IL32
HSPA1A	IQGAP1
HSPB1	ISG15
IDH2	ITGAE
IDNK	ITGB1
IDO1	KDELR1
IFI16	KLF6
IFI35	LAIR2
IFI6	LAMTOR5
IFIT3	LAPTM4A
IFNG	LASP1
IL2RG	LAYN
ISG15	LMAN2
ITGAE	LYST
ITM2A	MAF
KPNA2	MAGEH1
LAG3	MRPS6
LAP3	NAMPT
LAYN	NDFIP2
LMNB1	NDUFC1
LSP1	NDUFS6
LY6E	NDUFV2
LYPLA1	NEDD9
MAD2L1	NEIL2
MAGEH1	NIPAL2
MEA1	NOP10
MRPL22	OAS1
MRPS6	PARK7
MT1F	PCED1B
MTHFD2	PCTP
MX1	PDIA6
MYL6	PFDN6
MZB1	PGAM1
NAB1	PHLDA1
NAMPT	PHPT1
NDFIP2	PHTF2
NEDD9	PIM2
NELFCD	PKM
NFKBIB	PMAIP1
NFKBID	PMVK
NIPSNAP3A	POMP
NMI	POP4
NUDT14	PRDM1
OAS1	PRDX5
OAS2	PRF1
OPTN	PRKAR1A
PAG1	PSMA1
PARK7	PSMA4
PARP10	PSMA7
PARP9	PSMB1
PFN1	PSMB10
PGAM1	PSMB3
PHLDA1	PSMC2
PJA2	PSMD11
PKM	PSMD14
PLA2G16	PSME2
PLEKHF1	PTTG1
PLSCR1	RAB27A
PMAIP1	RAB7A
POLR2G	RAD23B
POLR2I	RALY
PPIF	RGS1
PPP1CA	RHBDD2
PPP1R21	RHOA
PRDX3	RHOC
PRDX6	RNH1
PRR14	RPS27L
PSMA4	RTKN2
PSMA5	S100A4
PSMB1	SAT1
PSMB3	SCAND1
PSMB8	SDF4
PSMB9	SEC11C
PTMS	SERINC1
PTTG1	SERPINB9
RAB27A	SH2D2A
RAB7A	SH3KBP1
RAC2	SIT1
RALA	SLA
RBBP7	SLAMF1
RFC2	SLC11A1
RGS1	SLC38A2
RGS2	SLC39A1
RPN2	SMS
SAMSN1	SNX9
SAP18	SOD1
SCAMP2	SOX4
SGMS1	SPATS2L
SH3BGRL3	SPCS1
SHFM1	ST13
SIT1	STAM
SLC27A2	STARD7
SLTM	STAT1
SNF8	STK17B
SNRNP25	SUB1
SOD1	SUMO2
SRGAP3	SURF4
STIP1	SYNGR2
STOML2	SYT11
STX11	TANK
SUB1	TAP1
SUMO2	TBC1D4
SYNGR2	THADA
TBCD	TMED9
TMEM109	TMEM50A
TMEM165	TNFRSF18
TNFRSF9	TNFRSF1B
TPI1	TNFRSF25
TSPO	TNFRSF4
TYMP	TNFRSF8
VAMP5	TNFRSF9
WDR1	TNFSF13B
WIPF3	TNIP1
ZBTB1	TNIP3
ZSCAN20	TOX2
	TPI1
	TPM4
	TRAF3
	TRIB1
	TRIM16
	TSPAN14
	TXN
	TYMP
	UBC
	UBE2L6
	UBL5
	UCP2
	UQCR10
	UTS2
	VDAC1
	WDR83OS
	ZBTB32
	ZC3H7A
