# Supplementary material for: CD4+ helper T cells endow cDC1 with cancer-impeding functions in the human tumor micro-environment
Source: Nat Commun. 2023 Jan 13;14:217. doi: 10.1038/s41467-022-35615-5 (PMC9839676; doi:10.1038/s41467-022-35615-5)
Supplement: Supplementary file 6 — Supplementary Data 3 [file 41467_2022_35615_MOESM6_ESM.xlsx]

## Sheet: Sheet1
Supplementary Data 3. List of antibodies used in the study and their dilution
From BioLegend:	Dilution
CD1a-AF700 (clone HI149, cat#300120),	1 in 50
CD1c-PECY7 (clone L161, cat# 331515),	1 in 50
CD3-BV510 (clone OKT3, cat#317332),	1 in 50
CD4-BV785 (clone OKT4, cat# 317442),	1 in 50
CD8-AF700 (clone SK1, cat# 344724),	1 in 50
CD11c-PE (clone Bu15/3.9, cat# 337206),	1 in 50
CD14-BV785 (clone M5E2, cat#301840),	1 in 30
CD14-PB (clone 63D3, cat# 367122),	1 in 50
CD19-BV510 (clone HIB19, cat# 302242),	1 in 50
CD25-PE (clone BC96, cat# 302606),	1 in 50
CD28-PECY5 (clone CD28.2, cat# 302910),	1 in 50
CD40-BV711 (lone 5C3, cat#334334),	1 in 50
CD40L-PECY7 (clone 24-31, cat# 310832),	1 in 50
CD44-PE (clone BJ18, cat# 338808),	1 in 50
CD45RA-AF700 (clone HI100, cat# 304120),	1 in 50
CD62L-FITC (clone Dreg-56, cat# 304838),	1 in 50
CD69-BV510 (clone FN50, cat# 310936),	1 in 50
CD70-Percpcy5.5 (clone 113-16, cat# 355108),	1 in 50
CD80-BV785 (clone 2D10, cat# 305238),	1 in 50
CD83-BV421 (clone HB15e, cat# 305324),	1 in 50
CD86-BV510 (clone IT2.2, cat# 305432),	1 in 50
CD95-APCCY7 (clone Dx2, cat# 305636),	1 in 50
CD137-BV711 (clone 4B4-1, cat#309832),	1 in 50
CD141-APC (clone M80, cat# 344114),	1 in 50
CD206-PECY5 (clone 15-2, cat# 321108),	1 in 50
CD209-PECY7 (clone 9E9A8 ,cat#),	1 in 50
CD303-FITC/BV785 (clone 201A, cat# 354208/354222),	1 in 50
CCR7-Percpcy5.5 (clone G043H7, cat# 353220),	1 in 50
CXCL9-PE (clone J1015E10, cat# 357903),	1 in 50
CXCL10-PE (clone J034D6, cat# 519503),	1 in 50
CXCR3-PECY7 (clone G025H7, cat# 353720),	1 in 50
Granzyme B-PE (clone QA16A02, cat# 372208),	1 in 50
HLA-A2-PECY7 (clone BB7.2, cat# 343314),	1 in 50
HLA-ABC-FITC (clone W6/32, cat#311413),	1 in 50
HLA-DR-APCCY7 (clone L243, cat# 307618),	1 in 50
PD-L1-BV711 (clone 29E.2A3, cat# 329722),	1 in 50
β2-microglobulin-PE (clone A17082A, cat#395704),	1 in 50
IFNγ-PECY7 (clone B27, cat#506518),	1 in 50
TNFα-AF488(clone MAb11, cat#502915),	1 in 50
goat IgG Alexa Fluor 647 Isotype (cat # 403006),	1 in 50
From Abcam:
mouse anti-human Melan A (clone A103, cat#ab785)	1 in 50
From BD Biosciences:
CD27-BV650 (clone L128, cat# 563228),	1 in 50
CD45RO-PECF594 (clone UCHL1, cat# 562299),	1 in 50
HLA-DR-BV605 (clone G46-6, cat# 562845).	1 in 50
From Miltenyi Biotec:
CD141-APC (clone REA674, cat# 130-113-658).	1 in 50
From ImmunoTools:
CD8-APC (clone HIT8a, cat# 21810086).	1 in 50
From cell signaling
cleaved caspase 3-AF488 (clone D1751, cat# 9669S).	1 in 50
From Bioss:
rabbit anti-human TAP1 polyclonal antibody (cat# BS-2789R),	1 in 100
rabbit anti-human TAP2 polyclonal antibody (cat# BS-2374R).	1 in 100
From Thermo Fisher Scientific:
goat anti-rabbit IgG(H+L) AF488 secondary antibody (cat# A-11008),	1 in 200
goat anti-mouse IgG(H+L) AF467 secondary antibody (cat# A-21235).	1 in 300
purified mouse IgG1 k isotype control antibody	5ug/ml
From peptide facility in LUMC:
APC-conjugated HLA-A2/MART-126-35 tetramers	1 in 50
From laboratory of Prof. R.A.W.van Lier
CD70 blokcing antbody	5ug/ml
From Sanquine:
CD3 (clone CLB-T3/4.E, cat #M1654)	0.1ug/ml
CD28 (clone CLB-CD28/1, cat#M1650)	0.2ug/ml
