# Supplementary material for: CD4+ helper T cells endow cDC1 with cancer-impeding functions in the human tumor micro-environment
Source: Nat Commun. 2023 Jan 13;14:217. doi: 10.1038/s41467-022-35615-5 (PMC9839676; doi:10.1038/s41467-022-35615-5)
Supplement: Supplementary file 8 — Source files [file 41467_2022_35615_MOESM8_ESM.zip]

Archive with 3 entries (2 files):
- Lei et al. Source files 20221208/
- Lei et al. Source files 20221208/Lei et al. Data files 20221208.docx
- Lei et al. Source files 20221208/Lei et al. Source data file 20221208.xlsx
