# Supplementary material for: CD4+ helper T cells endow cDC1 with cancer-impeding functions in the human tumor micro-environment
Source: Nat Commun. 2023 Jan 13;14:217. doi: 10.1038/s41467-022-35615-5 (PMC9839676; doi:10.1038/s41467-022-35615-5)
Supplement: Supplementary file 8 — Source files [file 41467_2022_35615_MOESM8_ESM.zip › Lei et al. Source files 20221208/Lei et al. Source data file 20221208.xlsx]

## Sheet: Fig. 2a
MFI (CD40)	activated CD4+ T-cells	activated CD4+ T-cells	activated CD4+ T-cells		naive CD4+ T-cells	naive CD4+ T-cells	naive CD4+ T-cells
pDC	1088	924	1398		722	874	1382
cDC1	3902	3704	3466		660	490	511
cDC2	1096	1468	1766		550	1054	1082
CD206+moDC	1452	854	1120		1098	614	880
MFI (CD70)	activated CD4+ T-cells	activated CD4+ T-cells	activated CD4+ T-cells		naive CD4+ T-cells	naive CD4+ T-cells	naive CD4+ T-cells
pDC	180	161	205		67	180	210
cDC1	830	800	850		219	172	209
cDC2	352	304	272		281	242	239
CD206+moDC	470	554	589		529	547	528
MFI (CD80)	activated CD4+ T-cells	activated CD4+ T-cells	activated CD4+ T-cells		naive CD4+ T-cells	naive CD4+ T-cells	naive CD4+ T-cells
pDC	142	242	162		97	110	167
cDC1	652	576	631		219	195	212
cDC2	258	177	249		187	156	152
CD206+moDC	208	282	267		243	184	167
MFI (CD83)	activated CD4+ T-cells	activated CD4+ T-cells	activated CD4+ T-cells		naive CD4+ T-cells	naive CD4+ T-cells	naive CD4+ T-cells
pDC	2220	1753	1871		1441	1528	1565
cDC1	5551	6013	7559		2698	1425	2989
cDC2	3881	4442	4331		1623	1985	2061
CD206+moDC	3048	3075	3108		2321	2579	2498
MFI (CD86)	activated CD4+ T-cells	activated CD4+ T-cells	activated CD4+ T-cells		naive CD4+ T-cells	naive CD4+ T-cells	naive CD4+ T-cells
pDC	693	717	663		645	639	784
cDC1	3518	3579	4094		1425	1128	1679
cDC2	1221	1264	1419		553	512	574
CD206+moDC	1582	1618	1196		1393	1418	1455
MFI (PDL-1)	activated CD4+ T-cells	activated CD4+ T-cells	activated CD4+ T-cells		naive CD4+ T-cells	naive CD4+ T-cells	naive CD4+ T-cells
pDC	323	600	485		249	495	444
cDC1	3280	3271	3022		1617	1246	1601
cDC2	526	591	599		456	567	365
CD206+moDC	1596	1361	1582		1207	1436	1136
MFI (TAP1/2)	activated CD4+ T-cells	activated CD4+ T-cells	activated CD4+ T-cells		naive CD4+ T-cells	naive CD4+ T-cells	naive CD4+ T-cells
pDC	2508	3211	2527		2095	2019	2011
cDC1	11271	13554	11938		4936	5700	4212
cDC2	3085	3075	3187		2182	2305	2166
CD206+moDC	2919	2667	3540		2200	2229	2418
MFI (B2M)	activated CD4+ T-cells	activated CD4+ T-cells	activated CD4+ T-cells		naive CD4+ T-cells	naive CD4+ T-cells	naive CD4+ T-cells
pDC	3599	6725	5418		4067	6063	5261
cDC1	8714	8529	7846		5220	4052	3774
cDC2	5751	5049	4860		4910	4809	4502
CD206+moDC	5302	4626	4753		3756	3579	3580
MFI (HLA-ABC)	activated CD4+ T-cells	activated CD4+ T-cells	activated CD4+ T-cells		naive CD4+ T-cells	naive CD4+ T-cells	naive CD4+ T-cells
pDC	2270	6603	5254		2095	5408	5226
cDC1	10126	10712	10362		3720	3159	4317
cDC2	4525	6291	5686		3210	5570	6002
CD206+moDC	5002	4206	4501		3556	4626	3980
MFI (HLA-DR)	activated CD4+ T-cells	activated CD4+ T-cells	activated CD4+ T-cells		naive CD4+ T-cells	naive CD4+ T-cells	naive CD4+ T-cells
pDC	1231	2260	1506		809	1225	1218
cDC1	2774	2551	2535		990	1380	1029
cDC2	1379	1121	1825		821	1071	1117
CD206+moDC	1553	1079	1202		857	1137	1083
MFI (CCR7)	activated CD4+ T-cells	activated CD4+ T-cells	activated CD4+ T-cells		naive CD4+ T-cells	naive CD4+ T-cells	naive CD4+ T-cells
pDC	1697	1275	1064		963	1271	1505
cDC1	2603	3272	3320		1671	1955	1858
cDC2	1810	2132	1473		1478	1502	2140
CD206+moDC	2513	1945	2473		2409	2689	1495
MFI (CXCL9/10)	activated CD4+ T-cells	activated CD4+ T-cells	activated CD4+ T-cells		naive CD4+ T-cells	naive CD4+ T-cells	naive CD4+ T-cells
pDC	3327	2639	3438		2523	2850	2727
cDC1	6676	7616	8213		2526	3844	3072
cDC2	4758	3899	3266		2620	2713	3548
CD206+moDC	3747	2867	2686		3324	2208	2666

## Sheet: Fig. 2c
% tet+CTV- CD8 (Mart-1LP)	activated CD4+ T-cells	activated CD4+ T-cells	activated CD4+ T-cells	activated CD4+ T-cells		naive CD4+ T-cells	naive CD4+ T-cells	naive CD4+ T-cells	naive CD4+ T-cells
pDC	4.32	6.4	0.97	0.81		3.3	0.37	0.86	0.32
cDC1	33.7	30.8	23.8	32.1		1.37	6.4	1.55	4.99
cDC2	11.6	12.1	6.04	3.19		1.09	3.1	0.87	0.67
CD206+moDC	7.07	8.1	3.89	0.69		2	1.38	1.61	0.28

## Sheet: Fig. 2d
% tet+CTV- CD8 (Mel debris)	activated CD4+ T-cells	activated CD4+ T-cells	activated CD4+ T-cells	activated CD4+ T-cells	activated CD4+ T-cells	activated CD4+ T-cells		naive CD4+ T-cells	naive CD4+ T-cells	naive CD4+ T-cells	naive CD4+ T-cells	naive CD4+ T-cells	naive CD4+ T-cells
pDC	1.77	1.5	1.13	1.7				0.87	0.7	0.83	1.44
cDC1	13.9	15.5	4	13.6	7.15	6.4		2.24	4.63	0.5	3.3	1.62	1.39
cDC2	3.58	1	3.19	3.99	1.11	2.12		2.91	0.5	0.82	1.42	0.69	1.36
CD206+moDC	5.92	1.17	1.25	2.15	1.52	0.82		0.73	0.58	1.02	1.31	1	1.33

## Sheet: Fig. 2e
% Granzyme B+ CD8 (Mel debris)	activated CD4+ T-cells	activated CD4+ T-cells	activated CD4+ T-cells	activated CD4+ T-cells	activated CD4+ T-cells		naive CD4+ T-cells	naive CD4+ T-cells	naive CD4+ T-cells	naive CD4+ T-cells	naive CD4+ T-cells
pDC	1.46	2.57	4.89	6.41			2.16	1.59	2.81	5.52
cDC1	11.3	6.23	5.84	6.79	9.02		1.49	2.68	1.39	3.95	3.25
cDC2	6.2	4.5	1.27	6.79	6.15		4.56	2.8	1.02	2.65	4.62
CD206+moDC	6.5	4.39	0.95	5.61	4.28		2.94	2.3	1.02	4.89	1.76

## Sheet: Fig. 3d-e
	activated CD4+ T-cells+isotype	activated CD4+ T-cells+isotype	activated CD4+ T-cells+isotype		activated CD4+ T-cells+CD70 blockade	activated CD4+ T-cells+CD70 blockade	activated CD4+ T-cells+CD70 blockade		no antigen ctrl.	no antigen ctrl.	no antigen ctrl.
% tet+CTV-CD8	56	55.2	45.5		31.9	30.2	33.5		1.75	2.87	5.1
# tet+CTV-CD8 (x10^2)	195.06	196.2	174.6		136.26	134.35	119.49		15	10	21
% Granzyme B+ CD8	42.7	37.9	38.1		14	3.3	6.9		0.25	0.7	0.13
MFI Granzyme B (x10)	854	770.6	596.6		340.3	248.9	242.7		187	190	153
